# Supplementary material for: Crosstalk Between nNOS/NO and COX-2 Enhances Interferon-Gamma-Stimulated Melanoma Progression
Source: Cancers (Basel). 2025 Jan 31;17(3):477. doi: 10.3390/cancers17030477 (PMC11816268; doi:10.3390/cancers17030477)
Supplement: Supplementary file 1 [file cancers-17-00477-s001.zip]

Archive with 1 entries (1 files):
- cancers-3421005-supplementary.pdf
